# Supplementary material for: The Diabetes Transition of Hospital Care (DiaTOHC) Pilot Study: A Randomized Controlled Trial of an Intervention Designed to Reduce Readmission Risk of Adults with Diabetes
Source: J Clin Med. 2022 Mar 8;11(6):1471. doi: 10.3390/jcm11061471 (PMC8949063; doi:10.3390/jcm11061471)
Supplement: Supplementary file 1 [file jcm-11-01471-s001.zip]

Archive with 1 entries (1 files):
- jcm-1564895-supplementary.pdf
